# Supplementary material for: Using Behavioural Insights to Improve the Uptake of Services for Drug and Alcohol Misuse
Source: Int J Environ Res Public Health. 2021 Jun 28;18(13):6923. doi: 10.3390/ijerph18136923 (PMC8297083; doi:10.3390/ijerph18136923)
Supplement: Supplementary file 1 [file ijerph-18-06923-s001.zip]

Archive with 1 entries (1 files):
- ijerph-1197542-supplementary.pdf
